# Supplementary material for: Modest rescue of RBFOX1 splicing function attenuates Huntington’s disease features
Source: Mol Med. 2026 Apr 2;32:56. doi: 10.1186/s10020-026-01471-y (PMC13067610; doi:10.1186/s10020-026-01471-y)
Supplement: Supplementary file 1 — Supplementary Material 1. [file 10020_2026_1471_MOESM1_ESM.csv]

# Differential splicing analysis of TgRBFOX1 mice with rMATS
# FDR < 0.05 ; dPSI > |10|
ID	GeneID	geneSymbol	chr	strand	exonStart_0base	exonEnd	upstreamES	upstreamEE	downstreamES	downstreamEE	ID.1	IJC_SAMPLE_1	SJC_SAMPLE_1	IJC_SAMPLE_2	SJC_SAMPLE_2	IncFormLen	SkipFormLen	PValue	FDR	IncLevel1	IncLevel2	IncLevelDifference
207	ENSMUSG00000025217	Btrc	chr19	+	45406544	45406586	45363751	45363886	45456532	45456610	207	61,79,88	20,36,43	48,73,67	6,11,18	191	149	0.000305926145156	0.0197322752384505	0.704,0.631,0.615	0.862,0.838,0.744	0.165
213	ENSMUSG00000025217	Btrc	chr19	+	45406544	45406586	45364086	45364274	45456532	45456610	213	6,8,4	3,0,5	7,12,8	1,0,0	191	149	9.17529671715e-05	0.00867976942366118	0.609,1.0,0.384	0.845,1.0,1.0	0.284
359	ENSMUSG00000025006	Sorbs1	chr19	-	40376983	40377016	40373475	40373617	40377653	40377886	359	0,1,2	5,8,5	1,7,8	9,3,3	182	149	0.0011749380301	0.0492804318842461	0.0,0.093,0.247	0.083,0.656,0.686	0.362
608	ENSMUSG00000094732	1500015L24Rik	chr19	+	20422258	20422506	20421075	20421263	20444725	20444881	608	7,11,13	1,0,1	7,29,28	12,5,1	298	149	0.000822937272808	0.0394515571604614	0.778,1.0,0.867	0.226,0.744,0.933	-0.247
668	ENSMUSG00000041488	Stx3	chr19	-	11781566	11781680	11777484	11779173	11783025	11783136	668	43,30,19	2,0,4	9,10,17	1,12,6	263	149	0.000990721520231	0.0444139516961152	0.924,1.0,0.729	0.836,0.321,0.616	-0.293
757	ENSMUSG00000071645	Tut1	chr19	+	8959086	8959402	8953846	8954021	8962343	8962822	757	6,6,4	3,4,4	4,5,9	1,0,0	298	149	1.79491775509e-06	0.000584534566621694	0.5,0.429,0.333	0.667,1.0,1.0	0.468
865	ENSMUSG00000033768	Nrxn2	chr19	+	6450530	6450599	6448254	6448284	6472257	6472419	865	24,15,10	2,0,0	5,18,9	6,8,2	218	149	1.5098531615e-06	0.000515396562628901	0.891,1.0,1.0	0.363,0.606,0.755	-0.389
876	ENSMUSG00000033768	Nrxn2	chr19	+	6463823	6463868	6448254	6448284	6472257	6472419	876	16,9,12	2,0,0	3,10,18	6,8,2	194	149	1.67361007702e-05	0.00284790135178193	0.86,1.0,1.0	0.277,0.49,0.874	-0.406
963	ENSMUSG00000056917	Sipa1	chr19	-	5661595	5661626	5660313	5661111	5662587	5662841	963	3,9,5	1,7,2	4,8,6	0,0,0	180	149	5.85561471533e-08	5.62387131939279e-05	0.713,0.516,0.674	1.0,1.0,1.0	0.366
968	ENSMUSG00000056917	Sipa1	chr19	-	5662587	5662841	5660313	5661111	5663603	5663620	968	10,21,16	22,9,14	7,3,1	14,8,23	298	149	0.000763070092437	0.0375667826133298	0.185,0.538,0.364	0.2,0.158,0.021	-0.236
994	ENSMUSG00000061451	Tmem151a	chr19	-	5072668	5072770	5071853	5071894	5085297	5085487	994	8,9,9	1,0,2	7,3,6	5,3,4	251	149	0.000177327377175	0.0135570487251343	0.826,1.0,0.728	0.454,0.372,0.471	-0.419
1203	ENSMUSG00000044906	4930503L19Rik	chr18	-	70456473	70456544	70452211	70453388	70463961	70464064	1203	34,31,26	6,9,2	20,18,20	0,2,0	220	149	7.09304550286e-05	0.00724193555710922	0.793,0.7,0.898	1.0,0.859,1.0	0.156
1412	ENSMUSG00000024505	Dtwd2	chr18	-	49733070	49733161	49728368	49728459	49755320	49755601	1412	15,9,4	22,61,14	1,1,0	29,23,26	240	149	2.6736378933e-07	0.000162905044326715	0.297,0.084,0.151	0.021,0.026,0.0	-0.162
1700	ENSMUSG00000033632	AW554918	chr18	+	25339713	25340384	25289938	25290066	25399925	25400107	1700	47,60,67	4,7,1	41,45,48	15,8,11	298	149	0.00021816712624	0.0155387617178603	0.855,0.811,0.971	0.577,0.738,0.686	-0.212
1757	ENSMUSG00000024302	Dtna	chr18	+	23569561	23569775	23475115	23475242	23621386	23621474	1757	12,9,11	0,0,1	7,4,13	3,0,6	298	149	4.09369642799e-05	0.0049566091472661	1.0,1.0,0.846	0.538,1.0,0.52	-0.263
2117	ENSMUSG00000024908	Ppp6r3	chr19	-	3478277	3478364	3473768	3473815	3484830	3484852	2117	169,126,182	27,50,41	157,191,163	11,13,16	236	149	9.04370717536e-07	0.0003596544061757	0.798,0.614,0.737	0.9,0.903,0.865	0.173
2256	ENSMUSG00000035473	Galm	chr17	+	80138012	80138167	80127470	80127905	80144979	80145186	2256	34,20,44	0,3,8	74,35,22	0,0,0	298	149	5.28783703047e-06	0.00126390431735499	1.0,0.769,0.733	1.0,1.0,1.0	0.166
2316	ENSMUSG00000039770	Ypel5	chr17	+	72839715	72839950	72838370	72838494	72846278	72846341	2316	3,7,11	18,0,3	9,4,7	0,0,0	298	149	3.839359906e-06	0.0010561035391917	0.077,1.0,0.647	1.0,1.0,1.0	0.425
2552	ENSMUSG00000023994	Nfya	chr17	-	48398984	48399065	48395649	48395796	48400437	48400580	2552	55,46,43	4,0,3	51,43,36	8,13,19	230	149	2.03519543718e-06	0.000636859268461329	0.899,1.0,0.903	0.805,0.682,0.551	-0.255
2894	ENSMUSG00000024330	Col11a2	chr17	+	34046439	34046502	34044818	34045010	34049618	34049678	2894	0,0,0	5,8,21	0,8,4	7,15,11	212	149	5.25764122583e-06	0.00126390431735499	0.0,0.0,0.0	0.0,0.273,0.204	0.159
2978	ENSMUSG00000048440	Cyp4f16	chr17	+	32542876	32543004	32536994	32537196	32544882	32545153	2978	4,24,10	1,2,5	5,5,4	11,3,23	277	149	3.97157208958e-05	0.00486067240725812	0.683,0.866,0.518	0.196,0.473,0.086	-0.437
3263	ENSMUSG00000025728	Pigq	chr17	-	25934093	25934273	25931673	25931827	25934757	25934878	3263	19,19,17	30,12,19	5,6,4	11,24,21	298	149	0.000314888076002	0.0200710155530409	0.241,0.442,0.309	0.185,0.111,0.087	-0.203
3515	ENSMUSG00000078247	Airn	chr17	+	12859106	12859252	12741310	12741424	12859540	12860136	3515	4,3,2	0,4,2	11,8,5	0,0,0	295	149	4.97130162345e-05	0.00567941142122569	1.0,0.275,0.336	1.0,1.0,1.0	0.463
3848	ENSMUSG00000035258	Abi3bp	chr16	+	56615564	56615612	56613672	56613720	56617374	56617434	3848	5,12,25	5,0,3	6,6,22	0,0,1	197	149	0.000729983660782	0.0362846702966772	0.431,1.0,0.863	1.0,1.0,0.943	0.216
4012	ENSMUSG00000022829	Stxbp5l	chr16	-	37156751	37156844	37139843	37140083	37174296	37174362	4012	22,9,33	54,51,93	32,47,39	36,59,31	242	149	8.5793339677e-07	0.000349746733294763	0.201,0.098,0.179	0.354,0.329,0.436	0.214
4153	ENSMUSG00000022770	Dlg1	chr16	+	31854667	31854688	31853842	31853884	31857546	31857648	4153	20,17,26	0,0,0	21,21,10	9,5,0	170	149	8.10613932423e-07	0.000340247692449995	1.0,1.0,1.0	0.672,0.786,1.0	-0.181
4396	ENSMUSG00000003526	Prodh	chr16	-	18072449	18072538	18060356	18060757	18088887	18089292	4396	1,0,0	9,11,7	2,0,7	10,5,6	238	149	0.000379595229103	0.0226657151286844	0.065,0.0,0.0	0.111,0.0,0.422	0.156
4423	ENSMUSG00000090236	Car15	chr16	-	17837300	17837471	17836717	17836878	17837830	17837866	4423	44,28,39	7,11,8	44,39,49	2,6,0	298	149	0.000858678119838	0.0407171511804354	0.759,0.56,0.709	0.917,0.765,1.0	0.218
4472	ENSMUSG00000041617	Ccdc74a	chr16	+	17650148	17650205	17648066	17648329	17650366	17650409	4472	12,25,9	2,0,3	20,18,17	20,6,7	206	149	0.000718069339865	0.0358496908752865	0.813,1.0,0.685	0.42,0.685,0.637	-0.252
4625	ENSMUSG00000037965	Zc3h7a	chr16	-	11151865	11151930	11151138	11151325	11153058	11153263	4625	66,63,95	8,0,7	54,69,59	20,8,13	214	149	0.000305572466393	0.0197322752384505	0.852,1.0,0.904	0.653,0.857,0.76	-0.162
4844	ENSMUSG00000023047	Amhr2	chr15	+	102452386	102452559	102452148	102452263	102454212	102454545	4844	15,7,5	0,0,2	6,13,11	2,4,4	298	149	0.000586234622176	0.0312796467661046	1.0,1.0,0.556	0.6,0.619,0.579	-0.253
5110	ENSMUSG00000087331	1810021B22Rik	chr15	-	89074072	89074198	89071570	89071718	89075098	89075149	5110	11,2,7	16,15,2	13,11,10	0,2,2	275	149	4.00559939817e-05	0.00487670922996015	0.271,0.067,0.655	1.0,0.749,0.73	0.495
5163	ENSMUSG00000018865	Sult4a1	chr15	-	84090591	84090672	84080186	84080325	84105430	84105609	5163	4,6,2	5,4,6	1,0,1	11,10,14	230	149	4.31918780297e-06	0.00111756519112007	0.341,0.493,0.178	0.056,0.0,0.044	-0.304
5348	ENSMUSG00000033029	1700088E04Rik	chr15	-	79136306	79136489	79135636	79135765	79141154	79141205	5348	3,5,11	2,2,3	16,14,11	2,0,0	298	149	0.000162026778258	0.0127164091274094	0.429,0.556,0.647	0.8,1.0,1.0	0.389
5581	ENSMUSG00000022332	Khdrbs3	chr15	+	69024699	69024839	68995051	68995170	69091133	69091192	5581	11,6,8	0,8,6	14,23,15	0,3,0	289	149	0.00106044591543	0.0462824879737492	1.0,0.279,0.407	1.0,0.798,1.0	0.371
5777	ENSMUSG00000022311	Csmd3	chr15	-	48313798	48314110	48287484	48287572	48359297	48359410	5777	11,4,9	0,0,1	4,7,17	3,0,6	298	149	9.37540476473e-05	0.00877632499235836	1.0,1.0,0.818	0.4,1.0,0.586	-0.277
6029	ENSMUSG00000022201	Zfr	chr15	+	12140433	12140652	12118238	12118338	12152800	12152997	6029	21,31,20	0,1,0	20,24,18	6,3,0	298	149	7.53550837749e-05	0.00759785733470589	1.0,0.939,1.0	0.625,0.8,1.0	-0.171
6594	ENSMUSG00000057265	Bbof1	chr12	+	84428342	84428444	84425135	84425280	84430004	84430079	6594	17,15,9	0,0,0	13,14,10	6,1,0	251	149	0.000517045675237	0.0285837982315167	1.0,1.0,1.0	0.563,0.893,1.0	-0.181
6808	ENSMUSG00000052609	Plekhg3	chr12	+	76547788	76547867	76547042	76547186	76560128	76560518	6808	0,4,11	12,6,12	0,0,1	12,8,14	228	149	1.3029163132e-05	0.00238319248632161	0.0,0.303,0.375	0.0,0.0,0.045	-0.211
7086	ENSMUSG00000022607	Ptk2	chr15	-	73365040	73365195	73330848	73331015	73391758	73391880	7086	4,12,3	7,1,2	17,7,12	1,0,0	298	149	3.67101007903e-06	0.00101472090794261	0.222,0.857,0.429	0.895,1.0,1.0	0.462
7093	ENSMUSG00000022607	Ptk2	chr15	-	73365040	73365195	73360025	73360337	73391758	73391880	7093	14,13,15	1,2,8	17,9,14	0,1,1	298	149	0.000387101803528	0.0229927921351301	0.875,0.765,0.484	1.0,0.818,0.875	0.19
7262	ENSMUSG00000071342	Lsmem1	chr12	-	40180645	40180774	40176385	40177228	40185288	40185420	7262	10,5,2	2,2,2	10,8,5	1,0,0	278	149	0.000112334094334	0.0100830466082402	0.728,0.573,0.349	0.843,1.0,1.0	0.398
7325	ENSMUSG00000112390	Gm20208	chr12	-	29528065	29528240	29526905	29527823	29531021	29531115	7325	19,5,20	0,18,6	14,18,11	0,2,0	298	149	0.000344155417211	0.0211743395399146	1.0,0.122,0.625	1.0,0.818,1.0	0.357
7327	ENSMUSG00000112390	Gm20208	chr12	-	29529066	29529199	29526905	29527823	29531021	29531115	7327	5,0,10	0,18,6	4,6,4	0,2,0	282	149	0.00038767360788	0.0230009377232312	1.0,0.0,0.468	1.0,0.613,1.0	0.382
7341	ENSMUSG00000020642	Rnf144a	chr12	-	26405318	26405392	26339305	26339451	26415100	26415254	7341	15,15,18	0,0,1	13,12,6	2,6,1	223	149	1.24270047452e-05	0.00230877450454675	1.0,1.0,0.923	0.813,0.572,0.8	-0.246
7795	ENSMUSG00000071181	3830408C21Rik	chr13	+	107031723	107031984	107026398	107026455	107032775	107032949	7795	0,5,7	10,19,11	8,26,16	5,10,17	298	149	8.01627240735e-05	0.00792143498665505	0.0,0.116,0.241	0.444,0.565,0.32	0.324
8075	ENSMUSG00000087143	A830082K12Rik	chr13	+	78231217	78231413	78198016	78198222	78275287	78279391	8075	21,10,16	0,0,0	14,20,8	0,4,9	298	149	4.69223513055e-06	0.00118002860257018	1.0,1.0,1.0	1.0,0.714,0.308	-0.326
8263	ENSMUSG00000033102	Cdc14b	chr13	-	64205270	64205417	64196979	64197045	64209106	64209182	8263	10,5,3	0,0,1	5,1,2	2,4,2	296	149	1.16505963932e-06	0.000428688990013427	1.0,1.0,0.602	0.557,0.112,0.335	-0.533
8284	ENSMUSG00000021458	Aopep	chr13	+	63156545	63156735	63068039	63068285	63170940	63171047	8284	14,21,19	3,0,4	19,16,22	0,0,0	298	149	0.000230380471694	0.016176591609096	0.7,1.0,0.704	1.0,1.0,1.0	0.199
8456	ENSMUSG00000021481	Zfp346	chr13	+	55115482	55115624	55113677	55113770	55130533	55130627	8456	10,5,5	0,1,0	9,3,10	7,3,6	291	149	3.47677571733e-07	0.000199001511133843	1.0,0.719,1.0	0.397,0.339,0.46	-0.508
8502	ENSMUSG00000025871	4833439L19Rik	chr13	-	54561692	54561871	54556193	54556651	54564514	54564621	8502	53,64,11	0,3,1	42,36,39	4,11,7	298	149	3.58401347035e-05	0.00464057520894667	1.0,0.914,0.846	0.84,0.621,0.736	-0.188
8562	ENSMUSG00000112959	Gm32834	chr13	-	51381971	51382149	51378135	51378268	51418342	51418686	8562	14,13,20	10,10,11	24,20,31	5,4,3	298	149	0.000118012178026	0.0104160489202424	0.412,0.394,0.476	0.706,0.714,0.838	0.325
8661	ENSMUSG00000057531	Dtnbp1	chr13	-	44986034	44986095	44953171	44953194	45001916	45002052	8661	0,0,0	9,9,12	5,6,2	21,12,13	210	149	5.91151466045e-06	0.00136724889075265	0.0,0.0,0.0	0.145,0.262,0.098	0.168
8703	ENSMUSG00000113856	Gm10790	chr13	+	41883894	41884029	41865914	41866021	41885541	41885637	8703	12,14,28	4,3,0	9,39,19	0,0,0	284	149	0.000228953062211	0.0161218082234386	0.611,0.71,1.0	1.0,1.0,1.0	0.226
8968	ENSMUSG00000063894	Zkscan8	chr13	-	21521785	21521909	21513221	21520962	21525137	21525306	8968	24,5,14	28,18,10	19,54,48	9,20,23	273	149	0.000788516084475	0.0383859655728315	0.319,0.132,0.433	0.535,0.596,0.532	0.26
9028	ENSMUSG00000061474	Mrps36	chr13	-	100743788	100743824	100741167	100741231	100744040	100744131	9028	23,38,30	6,2,6	16,12,12	8,8,10	185	149	0.000233043139034	0.0163433038036654	0.755,0.939,0.801	0.617,0.547,0.491	-0.28
9256	ENSMUSG00000039307	Hexdc	chr11	+	121214759	121214924	121213982	121214070	121216892	121217076	9256	11,15,9	0,5,3	11,11,18	0,0,0	298	149	9.0530673662e-06	0.00181912078831817	1.0,0.6,0.6	1.0,1.0,1.0	0.267
9427	ENSMUSG00000017713	Tha1	chr11	-	117871011	117871100	117870434	117870620	117873170	117873459	9427	15,12,9	1,6,1	14,29,14	2,0,0	238	149	0.00049081815451	0.0274824216653252	0.904,0.556,0.849	0.814,1.0,1.0	0.168
9554	ENSMUSG00000020740	Gga3	chr11	-	115594908	115594993	115592431	115592530	115603827	115603876	9554	21,12,17	2,9,4	17,21,19	0,0,0	234	149	7.43986940943e-08	6.79968064653792e-05	0.87,0.459,0.73	1.0,1.0,1.0	0.314
9651	ENSMUSG00000041623	D11Wsu47e	chr11	+	113685189	113685271	113684439	113684711	113687773	113688213	9651	12,36,50	81,37,41	8,9,8	47,83,54	231	149	5.41977624791e-05	0.00606939962624151	0.087,0.386,0.44	0.099,0.065,0.087	-0.221
9753	ENSMUSG00000018372	Cep95	chr11	+	106804992	106805121	106801462	106801578	106806235	106806429	9753	63,48,63	3,19,4	34,64,48	1,0,0	278	149	6.06957046179e-07	0.000287310442743681	0.918,0.575,0.894	0.948,1.0,1.0	0.187
10487	ENSMUSG00000087574	C030037D09Rik	chr11	+	88720692	88720831	88720488	88720572	88722649	88722698	10487	10,0,2	14,23,13	8,10,42	11,4,0	288	149	1.79027606858e-05	0.00297802834035981	0.27,0.0,0.074	0.273,0.564,1.0	0.498
10544	ENSMUSG00000007646	Rad51c	chr11	-	87388247	87388327	87380831	87380892	87388618	87388679	10544	4,18,5	22,13,32	0,0,2	15,40,18	229	149	1.4645293428e-06	0.000502954880059164	0.106,0.474,0.092	0.0,0.0,0.067	-0.202
10612	ENSMUSG00000020527	Myo19	chr11	+	84895267	84895364	84894549	84894652	84897120	84897211	10612	15,21,8	1,6,6	5,21,7	1,1,0	246	149	0.000306404849505	0.0197322752384505	0.901,0.679,0.447	0.752,0.927,1.0	0.217
11816	ENSMUSG00000018387	Shroom1	chr11	+	53465119	53465308	53464274	53464330	53465495	53466044	11816	49,38,80	23,16,22	57,76,116	0,20,3	298	149	1.83603798124e-05	0.00302439221531874	0.516,0.543,0.645	1.0,0.655,0.951	0.301
12202	ENSMUSG00000022940	Pigp	chr16	-	94365354	94365473	94358762	94359174	94370088	94370192	12202	21,19,27	12,2,0	21,21,14	0,0,0	268	149	1.51257559802e-05	0.00260517009914296	0.493,0.841,1.0	1.0,1.0,1.0	0.222
12633	ENSMUSG00000074829	2010315B03Rik	chr9	-	124295097	124295158	124291803	124294101	124295357	124295484	12633	82,127,91	2,9,3	77,80,95	20,11,18	210	149	8.03960675588e-07	0.000339973370762642	0.967,0.909,0.956	0.732,0.838,0.789	-0.158
12824	ENSMUSG00000044712	Slc38a6	chr12	+	73310989	73312524	73310144	73310197	73318976	73319016	12824	21,29,21	0,0,0	27,11,16	0,13,6	298	149	7.26350410929e-07	0.000319059271591409	1.0,1.0,1.0	1.0,0.297,0.571	-0.377
12826	ENSMUSG00000044712	Slc38a6	chr12	+	73344792	73344893	73341706	73341760	73350513	73350638	12826	14,7,15	0,2,5	14,6,6	0,0,0	250	149	0.00017108709103	0.0131542062594504	1.0,0.676,0.641	1.0,1.0,1.0	0.228
12890	ENSMUSG00000032443	Zcwpw2	chr9	-	117881778	117882102	117880573	117880720	117911879	117912038	12890	11,9,8	3,0,3	11,9,9	0,2,0	298	149	0.000946077579224	0.0429907666613697	0.647,1.0,0.571	1.0,0.692,1.0	0.158
13018	ENSMUSG00000044037	Als2cl	chr9	+	110894295	110894392	110893986	110894160	110894565	110894723	13018	38,46,33	0,0,0	18,25,46	3,4,6	246	149	2.9922604361e-07	0.000176621289178757	1.0,1.0,1.0	0.784,0.791,0.823	-0.201
13673	ENSMUSG00000032359	Ctsh	chr9	+	90060478	90060510	90054266	90054634	90062716	90062787	13673	9,9,14	2,3,2	13,13,23	0,0,0	181	149	0.000152696978163	0.0122384360220741	0.787,0.712,0.852	1.0,1.0,1.0	0.216
14147	ENSMUSG00000033543	Gtf2a2	chr9	+	70018679	70018818	70016818	70017191	70019388	70019469	14147	0,3,2	25,11,10	3,5,20	5,10,7	288	149	2.31879223908e-05	0.00352263705703668	0.0,0.124,0.094	0.237,0.206,0.596	0.274
14961	ENSMUSG00000110937	Gm47629	chr9	+	42387206	42388313	42385861	42386055	42390829	42390886	14961	0,4,1	4,1,3	11,9,11	1,0,4	298	149	0.000370283927154	0.0223847826321535	0.0,0.667,0.143	0.846,1.0,0.579	0.538
15311	ENSMUSG00000036411	9530077C05Rik	chr9	+	22431675	22431808	22424112	22424807	22435094	22435105	15311	40,52,34	5,6,2	38,38,30	0,0,0	282	149	1.76085787651e-06	0.000576757292326238	0.809,0.821,0.9	1.0,1.0,1.0	0.157
15466	ENSMUSG00000074500	Zfp558	chr9	-	18469278	18469548	18468613	18468702	18472885	18474509	15466	12,8,16	0,0,1	20,17,18	1,1,6	298	149	0.000371730000121	0.0223847826321535	1.0,1.0,0.889	0.909,0.895,0.6	-0.162
15945	ENSMUSG00000034795	Ccdc122	chr14	+	77091667	77092066	77068836	77068949	77092769	77092886	15945	31,11,35	1,0,0	28,38,13	4,9,1	298	149	1.86977846572e-06	0.000605434267200136	0.939,1.0,1.0	0.778,0.679,0.867	-0.205
16097	ENSMUSG00000056919	Cep162	chr9	-	87239814	87239933	87238353	87238384	87244277	87244345	16097	37,33,33	0,0,0	20,40,24	8,2,0	268	149	5.05350134257e-05	0.00576170329128228	1.0,1.0,1.0	0.582,0.917,1.0	-0.167
16215	ENSMUSG00000097589	Dleu2	chr14	-	61624432	61624482	61603471	61603806	61625219	61625362	16215	4,6,5	82,48,43	31,22,8	52,58,26	199	149	2.77441882801e-08	3.20841720182014e-05	0.035,0.086,0.08	0.309,0.221,0.187	0.172
16216	ENSMUSG00000097589	Dleu2	chr14	-	61624432	61624482	61603471	61603806	61632436	61632483	16216	1,0,1	18,15,5	8,8,1	11,2,7	199	149	1.30510773944e-05	0.00238319248632161	0.04,0.0,0.13	0.353,0.75,0.097	0.343
16254	ENSMUSG00000071350	Setdb2	chr14	-	59437436	59437765	59431142	59431268	59440586	59440875	16254	55,18,46	2,0,5	28,34,48	15,11,11	298	149	7.14932186896e-06	0.00155813970655622	0.932,1.0,0.821	0.483,0.607,0.686	-0.326
17342	ENSMUSG00000054423	Cadps	chr14	-	12439870	12439954	12411553	12411661	12449721	12449869	17342	1,7,2	5,2,2	7,7,14	0,3,0	233	149	0.000382402692237	0.0228093142690627	0.113,0.691,0.39	1.0,0.599,1.0	0.468
17472	ENSMUSG00000047342	Zfp286	chr11	-	62783671	62783761	62778386	62780899	62787958	62788044	17472	61,35,36	8,26,0	38,29,39	0,0,1	239	149	5.08715143954e-06	0.00124789366372958	0.826,0.456,1.0	1.0,1.0,0.96	0.226
17584	ENSMUSG00000060510	Zfp266	chr9	-	20508018	20508185	20505976	20506065	20521019	20521119	17584	73,48,73	1,0,2	54,61,84	4,16,4	298	149	6.02565392316e-06	0.00138646585828059	0.973,1.0,0.948	0.871,0.656,0.913	-0.16
17669	ENSMUSG00000006589	Aprt	chr8	-	122575880	122576006	122575401	122575535	122576118	122576231	17669	0,0,0	15,10,18	9,1,3	7,11,4	275	149	8.02820698254e-07	0.000339973370762642	0.0,0.0,0.0	0.411,0.047,0.289	0.249
17820	ENSMUSG00000021541	Trpc7	chr13	-	56826849	56826973	56822424	56822641	56831285	56831450	17820	0,0,0	10,8,8	1,3,9	3,14,4	273	149	4.94950526997e-06	0.00122473238481594	0.0,0.0,0.0	0.154,0.105,0.551	0.27
17918	ENSMUSG00000072487	Mroh5	chr15	-	73793067	73793175	73792668	73792785	73798879	73798932	17918	40,6,2	2,6,2	5,11,17	0,2,0	257	149	0.000554439391785	0.0300356674335536	0.921,0.367,0.367	1.0,0.761,1.0	0.369
18186	ENSMUSG00000054400	Cklf	chr8	+	104261473	104261569	104257284	104257443	104263459	104264938	18186	15,30,24	5,0,9	26,29,22	1,0,2	245	149	0.000924252092464	0.0423543945145497	0.646,1.0,0.619	0.941,1.0,0.87	0.182
18258	ENSMUSG00000110447	Gm31518	chr8	+	95611252	95611349	95601824	95601971	95619455	95619571	18258	24,37,14	0,19,0	11,10,16	0,0,0	246	149	0.000181724252612	0.0136933574125784	1.0,0.541,1.0	1.0,1.0,1.0	0.153
18334	ENSMUSG00000020836	Coro6	chr11	+	77467749	77467869	77466417	77466599	77468265	77468370	18334	16,37,6	12,18,17	4,5,2	31,31,16	269	149	2.0388708627e-06	0.000636859268461329	0.425,0.532,0.164	0.067,0.082,0.065	-0.302
19180	ENSMUSG00000031562	Dctd	chr8	+	48138178	48138878	48137257	48137374	48140342	48141663	19180	38,23,49	7,7,17	95,79,75	0,2,3	298	149	2.69656519336e-11	8.48893703787469e-08	0.731,0.622,0.59	1.0,0.952,0.926	0.312
19181	ENSMUSG00000031562	Dctd	chr8	+	48138781	48138878	48137257	48137374	48140342	48140609	19181	63,34,85	7,7,17	145,114,118	0,2,3	246	149	3.30390159675e-11	9.85345178841257e-08	0.845,0.746,0.752	1.0,0.972,0.96	0.196
19346	ENSMUSG00000031561	Tenm3	chr8	-	48287132	48287153	48278957	48279190	48287790	48288040	19346	157,113,274	22,7,32	110,136,135	32,49,47	170	149	1.55339685559e-09	2.81972284230678e-06	0.862,0.934,0.882	0.751,0.709,0.716	-0.167
19448	ENSMUSG00000047502	Mroh7	chr4	-	106694990	106695128	106694314	106694429	106699721	106699886	19448	6,32,29	1,0,0	13,15,9	0,4,3	287	149	0.000346619999635	0.0212838472884156	0.757,1.0,1.0	1.0,0.661,0.609	-0.162
19450	ENSMUSG00000047502	Mroh7	chr4	-	106699721	106699912	106694314	106694429	106700126	106700265	19450	15,16,11	0,0,0	5,10,14	2,0,5	298	149	7.24454107074e-05	0.00737005241963164	1.0,1.0,1.0	0.556,1.0,0.583	-0.287
19593	ENSMUSG00000022708	Zbtb20	chr16	+	43232758	43232820	43193464	43193538	43302568	43302615	19593	3,0,4	4,5,3	4,6,21	0,4,0	211	149	7.8766170271e-05	0.00784408618349071	0.346,0.0,0.485	1.0,0.514,1.0	0.561
19602	ENSMUSG00000022708	Zbtb20	chr16	+	43577029	43577193	43571733	43571791	43577560	43577748	19602	6,11,5	3,6,2	37,27,31	1,0,0	298	149	1.5923609098e-09	2.81972284230678e-06	0.5,0.478,0.556	0.949,1.0,1.0	0.472
19824	ENSMUSG00000092260	Zfp963	chr8	-	69744191	69744252	69741638	69743610	69744460	69744587	19824	23,20,27	28,45,38	53,33,41	8,5,11	210	149	1.05471187339e-14	8.53789261509205e-11	0.368,0.24,0.335	0.825,0.824,0.726	0.477
19998	ENSMUSG00000036743	Psma8	chr18	+	14721166	14721293	14706150	14706332	14726503	14726628	19998	13,4,15	0,0,0	6,9,8	7,6,0	276	149	5.94301211132e-07	0.000286142454225951	1.0,1.0,1.0	0.316,0.447,1.0	-0.412
20049	ENSMUSG00000037697	Ddhd1	chr14	-	45628853	45628874	45624348	45624380	45629579	45629750	20049	23,25,25	0,0,0	27,32,18	6,8,4	170	149	2.48202475239e-08	2.9924240977485e-05	1.0,1.0,1.0	0.798,0.778,0.798	-0.209
20287	ENSMUSG00000027291	Vps39	chr2	-	120349085	120349155	120346856	120346889	120350163	120350229	20287	3,1,0	17,9,30	13,5,6	16,20,27	219	149	0.00012191565221	0.0106282314345841	0.107,0.07,0.0	0.356,0.145,0.131	0.152
20799	ENSMUSG00000003282	Plag1	chr4	-	3905446	3905805	3900995	3904947	3908905	3909002	20799	16,3,7	0,4,3	14,16,12	0,0,0	298	149	2.52657512111e-05	0.00366225549368137	1.0,0.273,0.538	1.0,1.0,1.0	0.396
20956	ENSMUSG00000040612	Ildr2	chr1	+	166294590	166294737	166270498	166270618	166307719	166307933	20956	22,18,15	1,3,9	24,24,14	0,2,0	296	149	0.000119906811574	0.0105178320090413	0.917,0.751,0.456	1.0,0.858,1.0	0.245
20970	ENSMUSG00000105900	Gm43240	chr3	+	144810539	144810590	144808375	144808748	144811950	144812085	20970	0,0,1	6,10,11	5,3,4	2,3,5	200	149	5.05554915708e-08	5.20859441792615e-05	0.0,0.0,0.063	0.651,0.427,0.373	0.463
21074	ENSMUSG00000044566	Cage1	chr13	-	38022412	38023468	38019166	38019313	38028102	38028190	21074	21,9,7	2,4,4	13,11,21	2,0,0	298	149	0.000123183332213	0.0107058029445547	0.84,0.529,0.467	0.765,1.0,1.0	0.31
21233	ENSMUSG00000058897	Col25a1	chr3	+	130575374	130575410	130572956	130573037	130577301	130577355	21233	26,38,26	0,2,1	18,29,35	10,6,5	185	149	7.0264291081e-06	0.00153814360540139	1.0,0.939,0.954	0.592,0.796,0.849	-0.219
21470	ENSMUSG00000029735	Tpk1	chr6	-	43523883	43523956	43488874	43488970	43559942	43560012	21470	21,27,26	0,0,1	33,23,23	3,0,11	222	149	4.931615888e-05	0.00565750712996928	1.0,1.0,0.946	0.881,1.0,0.584	-0.16
21581	ENSMUSG00000027886	1700013F07Rik	chr3	+	108542487	108542601	108537540	108537699	108543438	108543554	21581	32,11,27	1,0,0	14,16,11	4,3,5	263	149	2.12202515004e-07	0.000138212132329904	0.948,1.0,1.0	0.665,0.751,0.555	-0.326
21617	ENSMUSG00000071281	Zfp65	chr13	-	67721446	67721545	67710880	67711007	67729060	67729173	21617	11,12,3	10,27,16	2,1,2	20,11,27	248	149	0.000113575523264	0.0101149420422585	0.398,0.211,0.101	0.057,0.052,0.043	-0.186
21649	ENSMUSG00000032067	Pts	chr9	-	50525152	50525284	50524722	50524779	50528556	50528640	21649	2,7,0	50,31,14	7,12,16	10,23,11	281	149	1.07217571377e-07	8.85969818495797e-05	0.021,0.107,0.0	0.271,0.217,0.435	0.265
21785	ENSMUSG00000099950	9130227L01Rik	chr1	+	55970514	55970652	55960913	55961162	55971079	55972328	21785	11,6,6	0,0,0	7,2,2	0,2,6	287	149	9.56309253752e-06	0.00189472950572927	1.0,1.0,1.0	1.0,0.342,0.148	-0.503
22072	ENSMUSG00000028106	Rprd2	chr3	-	95786319	95786451	95785053	95785106	95787283	95787384	22072	70,18,77	10,3,6	58,52,74	1,1,1	281	149	6.37999061592e-06	0.00144032736355023	0.788,0.761,0.872	0.969,0.965,0.975	0.163
22355	ENSMUSG00000042520	Ubap2l	chr3	-	90001817	90001868	90000139	90000253	90002278	90002476	22355	44,39,38	23,8,25	35,46,37	54,73,61	200	149	5.0013656101e-06	0.00123218427085355	0.588,0.784,0.531	0.326,0.319,0.311	-0.316
23321	ENSMUSG00000017697	Ada	chr2	-	163730011	163730076	163728116	163728246	163730297	163730399	23321	34,14,15	0,0,0	8,26,20	2,6,0	214	149	0.000144131003454	0.0118193680328812	1.0,1.0,1.0	0.736,0.751,1.0	-0.171
23662	ENSMUSG00000093594	Gm20707	chr4	-	147795657	147795727	147782318	147784497	147807089	147807183	23662	18,4,3	4,2,8	11,20,9	0,1,2	219	149	0.000163010184975	0.0127406512160116	0.754,0.576,0.203	1.0,0.932,0.754	0.384
23891	ENSMUSG00000051079	Rgs13	chr1	-	144140709	144140876	144138653	144139683	144167286	144167348	23891	16,14,27	3,4,0	10,13,8	1,0,0	298	149	0.000306439640163	0.0197322752384505	0.727,0.636,1.0	0.833,1.0,1.0	0.157
24047	ENSMUSG00000027630	Tbl1xr1	chr3	+	22140434	22140538	22089412	22089522	22148941	22149008	24047	3,6,4	9,2,4	0,1,0	12,15,5	253	149	6.96316062587e-07	0.000314098692275973	0.164,0.639,0.371	0.0,0.038,0.0	-0.379
24141	ENSMUSG00000057375	Yipf1	chr4	+	107340985	107341102	107318941	107319105	107359606	107359822	24141	17,15,21	4,0,8	32,26,34	0,0,0	266	149	7.21210231536e-07	0.000319059271591409	0.704,1.0,0.595	1.0,1.0,1.0	0.234
24512	ENSMUSG00000037994	Slc9b2	chr3	+	135329767	135329917	135328991	135329098	135332415	135332552	24512	18,11,23	0,0,0	38,14,24	0,3,4	298	149	0.000695772084786	0.0351076804847718	1.0,1.0,1.0	1.0,0.7,0.75	-0.183
24986	ENSMUSG00000112433	Gm30122	chr10	-	78259803	78259916	78248879	78249253	78263070	78264139	24986	4,7,16	0,0,0	5,8,1	4,1,5	262	149	2.01785189669e-08	2.53862756864514e-05	1.0,1.0,1.0	0.416,0.82,0.102	-0.554
25053	ENSMUSG00000037536	Fbxo34	chr14	+	47500793	47500870	47472560	47472717	47504985	47505132	25053	16,5,13	1,0,0	4,11,12	2,0,5	226	149	0.00042527546337	0.0247415134824035	0.913,1.0,1.0	0.569,1.0,0.613	-0.244
25066	ENSMUSG00000037536	Fbxo34	chr14	+	47507264	47507446	47504985	47505132	47529174	47531900	25066	33,7,27	0,0,2	4,17,10	2,5,1	298	149	0.000100012132906	0.00918848682137997	1.0,1.0,0.871	0.5,0.63,0.833	-0.303
25192	ENSMUSG00000025261	Huwe1	chrX	+	151806271	151806407	151801313	151801366	151806719	151806860	25192	118,48,80	29,6,19	55,79,83	33,42,47	285	149	9.93503331637e-06	0.00194576287686824	0.68,0.807,0.688	0.466,0.496,0.48	-0.244
25195	ENSMUSG00000025261	Huwe1	chrX	+	151806275	151806407	151801313	151801366	151806719	151806860	25195	95,46,88	29,6,19	49,72,82	33,42,47	281	149	2.2277163002e-05	0.003432073708606	0.635,0.803,0.711	0.441,0.476,0.481	-0.25
25909	ENSMUSG00000004221	Ikbkg	chrX	+	74427761	74427874	74393289	74393405	74432804	74433006	25909	24,27,29	6,0,9	21,16,6	2,0,0	262	149	0.000602206144912	0.0318321000013419	0.695,1.0,0.647	0.857,1.0,1.0	0.172
25964	ENSMUSG00000028689	Ccdc163	chr4	+	116712722	116712826	116712371	116712439	116714015	116714149	25964	22,16,36	0,0,1	15,20,5	2,0,14	253	149	0.000186964498626	0.0140136816331247	1.0,1.0,0.955	0.815,1.0,0.174	-0.322
26106	ENSMUSG00000003762	Coq8b	chr7	+	27243302	27243396	27241978	27242119	27250535	27250643	26106	11,5,15	5,5,2	6,6,10	0,0,0	243	149	4.86021211055e-08	5.1963003631003e-05	0.574,0.38,0.821	1.0,1.0,1.0	0.408
26195	ENSMUSG00000027985	Lef1	chr3	+	131191022	131191106	131189334	131189425	131193128	131193251	26195	28,33,53	9,26,3	82,84,52	2,9,1	233	149	0.000503417393722	0.0280493083729175	0.665,0.448,0.919	0.963,0.856,0.971	0.253
26388	ENSMUSG00000039480	Nt5dc1	chr10	-	34398113	34398198	34324287	34324462	34399737	34399817	26388	15,7,14	2,0,0	9,7,11	2,3,2	234	149	0.00117386726485	0.0492719915279446	0.827,1.0,1.0	0.741,0.598,0.778	-0.237
26600	ENSMUSG00000032567	Aste1	chr9	+	105402717	105402776	105401474	105401686	105403395	105403591	26600	28,40,48	8,4,4	31,40,17	13,13,29	208	149	0.000619346994755	0.0323161118395875	0.715,0.878,0.896	0.631,0.688,0.296	-0.291
27129	ENSMUSG00000018740	Slc25a35	chr11	+	68971183	68971336	68970723	68970789	68971668	68971782	27129	112,84,100	37,13,13	77,113,72	3,8,5	298	149	7.6295035895e-05	0.00767730102889065	0.602,0.764,0.794	0.928,0.876,0.878	0.174
27339	ENSMUSG00000043289	Mei4	chr9	+	81890121	81890367	81863669	81863917	81927097	81927633	27339	20,17,15	9,8,0	23,10,22	0,0,0	298	149	2.39367387689e-07	0.000152401719364013	0.526,0.515,1.0	1.0,1.0,1.0	0.32
27716	ENSMUSG00000066595	Flvcr1	chr1	-	191021075	191021256	191015357	191015498	191025376	191026158	27716	48,58,60	2,0,0	34,44,31	6,3,4	298	149	6.50763730681e-06	0.00145753070351932	0.923,1.0,1.0	0.739,0.88,0.795	-0.17
28240	ENSMUSG00000027580	Helz2	chr2	-	181230066	181230262	181229555	181229909	181230333	181230450	28240	8,21,6	0,0,1	5,8,6	6,5,0	298	149	1.96777715126e-05	0.00318583120788994	1.0,1.0,0.75	0.294,0.444,1.0	-0.337
28500	ENSMUSG00000035778	Ggta1	chr2	-	35414218	35414284	35413325	35413427	35416471	35416507	28500	6,11,13	4,0,9	4,13,11	0,2,0	215	149	0.000513635336665	0.0285018349940244	0.51,1.0,0.5	1.0,0.818,1.0	0.269
28831	ENSMUSG00000024542	Cep192	chr18	+	67804365	67804494	67802988	67803156	67807256	67807405	28831	1,2,10	8,4,3	5,31,9	0,2,4	278	149	0.000678322250777	0.0345347083021372	0.063,0.211,0.641	1.0,0.893,0.547	0.508
28872	ENSMUSG00000086629	2810403D21Rik	chrX	+	108871471	108871598	108836228	108836355	108874267	108874770	28872	10,6,5	0,0,0	11,9,17	2,2,4	276	149	1.50569223252e-05	0.00260122104743127	1.0,1.0,1.0	0.748,0.708,0.696	-0.283
28998	ENSMUSG00000037366	Pafah2	chr4	+	134422377	134422532	134419868	134420039	134425472	134426492	28998	79,125,107	9,0,0	92,102,82	7,22,14	298	149	4.56873079391e-06	0.00116092883603996	0.814,1.0,1.0	0.868,0.699,0.745	-0.167
29069	ENSMUSG00000021990	Spata13	chr14	+	60636367	60636646	60634754	60634864	60690853	60690893	29069	4,6,12	7,21,16	15,14,17	5,7,11	298	149	0.000201437889142	0.0146715655375725	0.222,0.125,0.273	0.6,0.5,0.436	0.305
29250	ENSMUSG00000042446	Zmym4	chr4	-	126923568	126923630	126915580	126915665	126948433	126948479	29250	1,0,3	9,11,10	3,4,19	1,7,0	211	149	3.14473088381e-06	0.000913826541185096	0.073,0.0,0.175	0.679,0.288,1.0	0.573
29251	ENSMUSG00000042446	Zmym4	chr4	-	126925501	126926023	126915580	126915665	126948433	126948479	29251	121,52,85	9,11,10	61,107,90	1,7,0	298	149	0.0001652932479	0.012825664155659	0.871,0.703,0.81	0.968,0.884,1.0	0.156
29721	ENSMUSG00000019699	Akt3	chr1	-	177102961	177103106	177080200	177080266	177130970	177131096	29721	10,9,16	0,6,2	6,25,10	0,0,0	294	149	4.51464540926e-05	0.00526953278264747	1.0,0.432,0.802	1.0,1.0,1.0	0.255
29796	ENSMUSG00000029712	Actl6b	chr5	+	137554512	137554678	137553554	137553783	137563106	137563204	29796	24,14,6	18,11,12	4,7,0	12,28,28	298	149	2.32818985602e-06	0.000709284291351469	0.4,0.389,0.2	0.143,0.111,0.0	-0.245
29816	ENSMUSG00000048874	Phf3	chr1	-	30862986	30863255	30837104	30837266	30873577	30873581	29816	76,36,90	12,6,37	75,104,107	2,8,9	298	149	5.10676587908e-05	0.00578749777076136	0.76,0.75,0.549	0.949,0.867,0.856	0.204
30744	ENSMUSG00000046169	Adamts6	chr13	+	104428834	104428958	104426934	104427068	104429789	104429870	30744	9,13,23	4,0,3	13,20,11	1,0,0	273	149	0.000799153842276	0.0386382700277897	0.551,1.0,0.807	0.876,1.0,1.0	0.173
31119	ENSMUSG00000026767	Mindy3	chr2	-	12396178	12396258	12382102	12382183	12419158	12419288	31119	9,7,11	9,0,1	4,7,3	9,20,4	229	149	0.000270644559489	0.0180279885087088	0.394,1.0,0.877	0.224,0.185,0.328	-0.511
31393	ENSMUSG00000078864	Gm14322	chr2	+	177767738	177767775	177762845	177762900	177768043	177768170	31393	45,32,54	10,26,14	46,38,43	3,2,9	186	149	0.00110094013997	0.0474769962187215	0.783,0.496,0.755	0.925,0.938,0.793	0.207
31548	ENSMUSG00000038115	Ano2	chr6	+	125775795	125775894	125712120	125712447	125790240	125790392	31548	41,21,40	0,0,0	22,25,28	8,1,4	248	149	4.31855883498e-07	0.000237583627557419	1.0,1.0,1.0	0.623,0.938,0.808	-0.21
31947	ENSMUSG00000097290	1300002E11Rik	chr16	+	21800774	21800836	21795849	21795975	21801280	21801356	31947	24,12,12	7,2,1	12,19,22	0,1,1	211	149	0.000222185638496	0.0157573832357645	0.708,0.809,0.894	1.0,0.931,0.94	0.153
32071	ENSMUSG00000073176	Zfp449	chrX	+	56348282	56348728	56346399	56346439	56353462	56353667	32071	36,25,27	1,0,2	44,34,19	1,6,8	298	149	0.000791925585611	0.0384294667131344	0.947,1.0,0.871	0.957,0.739,0.543	-0.193
32077	ENSMUSG00000026240	Cops7b	chr1	+	86587015	86587235	86582903	86583096	86599002	86599205	32077	1,0,11	3,4,0	6,14,3	0,0,1	298	149	1.84599739921e-05	0.00303198384423869	0.143,0.0,1.0	1.0,1.0,0.6	0.486
32083	ENSMUSG00000026240	Cops7b	chr1	+	86592290	86592366	86582903	86583096	86599002	86599205	32083	9,2,8	3,4,0	13,8,6	0,0,1	225	149	0.00024332675819	0.0168353000645132	0.665,0.249,1.0	1.0,1.0,0.799	0.295
32235	ENSMUSG00000054204	Alkal2	chr12	+	30887045	30887099	30884321	30885039	30887179	30887260	32235	17,44,42	5,12,4	21,42,50	0,2,1	203	149	4.28405545594e-06	0.00111756519112007	0.714,0.729,0.885	1.0,0.939,0.973	0.195
32408	ENSMUSG00000064202	4430402I18Rik	chr19	-	28945750	28945831	28944223	28944454	28959679	28959728	32408	21,13,24	6,8,0	26,31,26	1,2,0	230	149	0.000581950893932	0.0311390438193171	0.694,0.513,1.0	0.944,0.909,1.0	0.215
32607	ENSMUSG00000075569	Rsph10b	chr5	+	143944467	143944641	143941959	143942028	143946940	143947026	32607	3,13,8	11,2,0	9,9,20	1,0,0	298	149	0.000197224119499	0.014477561791239	0.12,0.765,1.0	0.818,1.0,1.0	0.311
32700	ENSMUSG00000053333	Dis3l2	chr1	+	86791415	86791457	86760287	86760389	86821221	86821450	32700	166,114,135	58,25,57	127,145,147	17,16,15	191	149	2.46920753844e-07	0.000152810741418982	0.691,0.781,0.649	0.854,0.876,0.884	0.164
32795	ENSMUSG00000002608	Ccdc97	chr7	-	25718144	25718279	25715903	25716187	25718895	25718991	32795	9,9,5	5,0,9	12,9,5	0,2,0	284	149	0.000592774971881	0.0313921437211559	0.486,1.0,0.226	1.0,0.702,1.0	0.33
32862	ENSMUSG00000074646	6430550D23Rik	chr2	-	156003680	156003985	156003324	156003485	156007879	156007977	32862	4,7,4	0,1,0	0,5,4	6,3,1	298	149	1.29330783616e-06	0.00045803305335004	1.0,0.778,1.0	0.0,0.455,0.667	-0.552
33039	ENSMUSG00000034755	Pcdh11x	chrX	+	120811139	120811163	120726500	120726699	120899554	120899700	33039	5,14,18	0,0,0	7,6,6	5,3,2	173	149	5.03735293478e-08	5.20859441792615e-05	1.0,1.0,1.0	0.547,0.633,0.721	-0.366
33097	ENSMUSG00000042185	Nfrkb	chr9	+	31397035	31397205	31396322	31396497	31397719	31397793	33097	4,8,8	1,0,0	10,9,7	0,8,5	298	149	6.03257987793e-05	0.00648303735067017	0.667,1.0,1.0	1.0,0.36,0.412	-0.298
33124	ENSMUSG00000085549	1700047F07Rik	chr4	+	107705622	107705898	107689700	107689738	107715216	107715338	33124	12,44,41	1,11,0	4,18,7	0,0,0	298	149	3.81001301336e-05	0.00476588051660142	0.857,0.667,1.0	1.0,1.0,1.0	0.159
33489	ENSMUSG00000059834	Sclt1	chr3	-	41734167	41734235	41682281	41682372	41741994	41742028	33489	4,16,27	2,11,0	7,12,6	0,0,0	217	149	1.43136543223e-05	0.00250334327831213	0.579,0.5,1.0	1.0,1.0,1.0	0.307
33514	ENSMUSG00000006678	Pola1	chrX	-	93486162	93486314	93480489	93480610	93488094	93488227	33514	4,4,2	4,9,37	0,2,0	18,33,25	298	149	0.000548209026139	0.0297835709167463	0.333,0.182,0.026	0.0,0.029,0.0	-0.171
33623	ENSMUSG00000005893	Nr2c2	chr6	+	92105281	92105365	92091389	92091742	92139779	92139890	33623	59,35,45	3,0,5	40,36,35	11,8,14	233	149	7.50959020657e-06	0.00160577709077468	0.926,1.0,0.852	0.699,0.742,0.615	-0.241
33906	ENSMUSG00000029769	Ccdc136	chr6	+	29412901	29413087	29412363	29412534	29421990	29422097	33906	109,109,78	26,15,24	78,80,75	42,38,43	298	149	6.13237098731e-05	0.00648303735067017	0.677,0.784,0.619	0.481,0.513,0.466	-0.207
34174	ENSMUSG00000041769	Ppp2r2d	chr7	+	138860836	138860909	138846619	138846704	138865020	138865117	34174	14,1,15	51,44,34	15,20,16	22,37,22	222	149	0.000792122423382	0.0384294667131344	0.156,0.015,0.228	0.314,0.266,0.328	0.17
34845	ENSMUSG00000015968	Cacna1d	chr14	-	30050233	30050260	30047207	30047371	30051369	30051734	34845	16,13,13	0,0,0	21,25,14	5,2,9	176	149	5.24848540073e-07	0.00026605609795807	1.0,1.0,1.0	0.78,0.914,0.568	-0.246
34879	ENSMUSG00000079330	Lemd1	chr1	+	132228183	132228303	132191430	132191489	132256696	132257009	34879	19,21,14	0,6,2	10,16,18	0,0,0	269	149	5.4047840134e-05	0.00606459576473883	1.0,0.66,0.795	1.0,1.0,1.0	0.182
35215	ENSMUSG00000038685	Rtel1	chr2	+	181355008	181355125	181354352	181354442	181355309	181355552	35215	49,21,35	10,9,7	43,54,16	3,0,0	266	149	1.88254308697e-07	0.000130090614662384	0.733,0.567,0.737	0.889,1.0,1.0	0.284
35303	ENSMUSG00000020516	Rps6kb1	chr11	-	86543930	86544045	86534025	86534146	86544565	86544765	35303	38,31,86	1,0,3	41,36,18	7,9,6	264	149	3.18866424376e-07	0.000184373121808837	0.955,1.0,0.942	0.768,0.693,0.629	-0.269
35439	ENSMUSG00000026842	Abl1	chr2	+	31690554	31690759	31689610	31689942	31706615	31707082	35439	4,0,3	4,4,3	10,5,9	2,2,2	298	149	0.00118792717273	0.0496781499946461	0.333,0.0,0.333	0.714,0.556,0.692	0.432
35508	ENSMUSG00000049606	Zfp644	chr5	-	106690670	106690877	106619539	106619642	106695642	106695699	35508	8,6,13	0,4,2	8,5,4	0,0,0	298	149	0.000546595065455	0.0297835709167463	1.0,0.429,0.765	1.0,1.0,1.0	0.269
35911	ENSMUSG00000013033	Adgrl1	chr8	+	83926261	83926276	83924150	83924355	83929463	83930264	35911	40,40,47	9,13,4	45,62,41	0,1,1	164	149	1.30414276045e-08	1.99727701407836e-05	0.802,0.737,0.914	1.0,0.983,0.974	0.168
36557	ENSMUSG00000026388	3110009E18Rik	chr1	+	120171400	120171482	120166134	120166172	120188040	120188189	36557	68,64,50	14,14,22	48,62,42	33,42,30	231	149	0.000158136372863	0.0125501366502548	0.758,0.747,0.594	0.484,0.488,0.475	-0.217
36608	ENSMUSG00000074582	Arfgef2	chr2	+	166842684	166842753	166836201	166836457	166845449	166845601	36608	76,72,77	83,103,88	90,128,79	51,72,60	218	149	1.22068903832e-05	0.00228284964872617	0.385,0.323,0.374	0.547,0.549,0.474	0.163
36613	ENSMUSG00000038215	Cep44	chr8	-	56549224	56549384	56547387	56547524	56550062	56550121	36613	61,47,33	0,3,2	27,50,30	6,10,6	298	149	1.75576838009e-05	0.00294373247948975	1.0,0.887,0.892	0.692,0.714,0.714	-0.22
37132	ENSMUSG00000050323	Ndufaf6	chr4	-	11066650	11066707	11059011	11059113	11070199	11070322	37132	22,21,22	0,0,0	24,40,22	8,1,2	206	149	2.48870152607e-05	0.00366225549368137	1.0,1.0,1.0	0.685,0.967,0.888	-0.153
38336	ENSMUSG00000083844	Ube2d-ps	chr11	+	5769166	5769243	5762149	5762240	5780205	5780311	38336	9,15,22	30,34,14	11,17,13	0,8,3	226	149	0.000153364388999	0.0122615956889015	0.165,0.225,0.509	1.0,0.584,0.741	0.475
38501	ENSMUSG00000033253	Szt2	chr4	-	118389372	118389541	118388922	118389036	118389774	118389869	38501	33,10,26	0,0,0	23,40,19	1,7,10	298	149	1.43958578946e-07	0.000105940426960715	1.0,1.0,1.0	0.92,0.741,0.487	-0.284
38610	ENSMUSG00000035383	Pmch	chr10	+	88091687	88091886	88091071	88091385	88092139	88092375	38610	23,12,3	0,3,4	54,29,25	0,0,0	298	149	8.42235115824e-05	0.0081442410986633	1.0,0.667,0.273	1.0,1.0,1.0	0.353
38948	ENSMUSG00000033149	Phldb2	chr16	-	45774162	45774345	45772134	45772275	45777712	45777802	38948	1,2,0	11,6,9	3,6,2	9,4,5	298	149	0.00113052426516	0.0482138986194793	0.043,0.143,0.0	0.143,0.429,0.167	0.184
38975	ENSMUSG00000031133	Arhgef6	chrX	-	57241805	57241826	57240593	57240687	57244604	57244750	38975	10,6,14	1,0,2	4,11,6	1,6,5	170	149	0.00047334613052	0.0267686212434289	0.898,1.0,0.86	0.778,0.616,0.513	-0.284
39033	ENSMUSG00000037058	Paip2	chr18	+	35600044	35600117	35599712	35599758	35610870	35611034	39033	24,31,27	8,14,2	31,23,43	1,1,4	222	149	0.00076545501836	0.0376014145861044	0.668,0.598,0.901	0.954,0.939,0.878	0.201
39081	ENSMUSG00000040972	Igsf21	chr4	-	140028697	140028783	140027723	140027762	140067136	140067255	39081	22,21,13	4,3,8	23,33,31	3,0,0	235	149	3.68983641994e-05	0.00471974222880136	0.777,0.816,0.507	0.829,1.0,1.0	0.243
39164	ENSMUSG00000031229	Atrx	chrX	-	105911469	105911654	105890916	105890972	105929099	105929346	39164	10,14,7	3,2,4	6,9,12	0,2,0	298	149	0.000620328126065	0.0323375283012633	0.625,0.778,0.467	1.0,0.692,1.0	0.274
39727	ENSMUSG00000055897	Ppp4r1l-ps	chr2	-	173599589	173599687	173594975	173597187	173659322	173659367	39727	34,19,29	8,2,6	25,27,36	0,2,1	247	149	6.92967013801e-05	0.00712202028428269	0.719,0.851,0.745	1.0,0.891,0.956	0.177
39784	ENSMUSG00000004347	Pde1c	chr6	-	56345125	56345152	56181683	56181797	56441985	56442157	39784	1,0,2	12,16,20	3,3,6	10,8,15	176	149	0.000335382821639	0.0208342113638078	0.066,0.0,0.078	0.203,0.241,0.253	0.184
39826	ENSMUSG00000026743	Mllt10	chr2	+	18082510	18082725	18071124	18071204	18092783	18092834	39826	24,19,4	0,5,2	21,14,12	0,0,0	298	149	0.000339474570835	0.0209774553504529	1.0,0.655,0.5	1.0,1.0,1.0	0.282
39850	ENSMUSG00000032327	Stra6	chr9	+	58140858	58140882	58140413	58140553	58141055	58141112	39850	27,49,22	0,0,1	31,39,27	5,10,8	173	149	8.75246164433e-09	1.377661775211e-05	1.0,1.0,0.95	0.842,0.771,0.744	-0.198
40101	ENSMUSG00000038260	Trpm4	chr7	-	45327720	45327895	45326976	45327140	45333381	45333452	40101	18,29,28	43,17,40	9,14,7	66,75,68	298	149	1.69395409588e-07	0.000118503591164247	0.173,0.46,0.259	0.064,0.085,0.049	-0.231
40127	ENSMUSG00000036833	Pnpla7	chr2	+	24978125	24978221	24976072	24976217	24980033	24980102	40127	7,16,8	3,0,0	3,2,2	1,5,5	245	149	2.52449769822e-05	0.00366225549368137	0.587,1.0,1.0	0.646,0.196,0.196	-0.516
40318	ENSMUSG00000047617	Paxx	chr2	-	25460444	25460494	25460008	25460074	25460786	25460927	40318	19,21,14	0,1,0	25,11,24	1,8,1	199	149	0.000281760373768	0.018586672385988	1.0,0.94,1.0	0.949,0.507,0.947	-0.179
40342	ENSMUSG00000019796	Lrp11	chr10	+	7604173	7604383	7589799	7590613	7608547	7608639	40342	13,11,6	0,5,1	13,8,5	0,0,0	298	149	0.00105312194972	0.0462316109447167	1.0,0.524,0.75	1.0,1.0,1.0	0.242
40419	ENSMUSG00000058806	Col13a1	chr10	-	61908681	61908717	61903089	61903140	61911706	61911733	40419	7,11,5	0,0,0	4,9,10	4,1,2	185	149	6.90397439123e-05	0.0071129765250736	1.0,1.0,1.0	0.446,0.879,0.801	-0.291
40456	ENSMUSG00000024299	Adamts10	chr17	+	33545303	33545437	33544954	33545057	33545541	33545665	40456	27,29,45	7,1,4	42,40,44	0,1,0	283	149	9.61864153226e-06	0.0018990952000889	0.67,0.939,0.856	1.0,0.955,1.0	0.163
40458	ENSMUSG00000024299	Adamts10	chr17	+	33549258	33549385	33548822	33548903	33549479	33549609	40458	15,4,14	0,0,0	13,10,16	6,1,0	276	149	0.000398576176416	0.0234530831117473	1.0,1.0,1.0	0.539,0.844,1.0	-0.206
40460	ENSMUSG00000048038	Ccdc187	chr2	-	26253339	26253482	26251997	26252086	26254754	26254885	40460	20,8,19	0,0,1	18,28,39	13,2,1	292	149	0.000127735525115	0.0109502776560385	1.0,1.0,0.907	0.414,0.877,0.952	-0.221
40949	ENSMUSG00000019232	Etnppl	chr3	+	130626437	130626554	130622300	130622375	130629354	130629580	40949	7,23,5	3,14,0	8,9,6	0,1,0	266	149	3.79644008092e-05	0.00476588051660142	0.567,0.479,1.0	1.0,0.834,1.0	0.263
41872	ENSMUSG00000027900	Dram2	chr3	+	106550498	106550675	106548905	106548985	106552155	106552280	41872	12,11,6	0,0,1	7,10,7	4,2,2	298	149	2.44520916126e-05	0.00366225549368137	1.0,1.0,0.75	0.467,0.714,0.636	-0.311
42078	ENSMUSG00000027284	Cdan1	chr2	-	120730298	120730502	120729929	120730099	120730701	120731187	42078	35,39,25	1,0,0	31,22,23	0,2,8	298	149	7.77880955612e-05	0.00779361974730173	0.946,1.0,1.0	1.0,0.846,0.59	-0.17
42080	ENSMUSG00000027284	Cdan1	chr2	-	120730468	120730502	120729941	120730099	120730701	120731192	42080	3,18,13	1,0,0	4,9,5	0,2,8	183	149	0.000170396533509	0.013140817946935	0.71,1.0,1.0	1.0,0.786,0.337	-0.196
42253	ENSMUSG00000063889	Crem	chr18	-	3276693	3276729	3273421	3273578	3295039	3295182	42253	61,52,43	5,3,1	46,80,45	5,17,24	185	149	6.44743377576e-05	0.00670355660373285	0.908,0.933,0.972	0.881,0.791,0.602	-0.18
42342	ENSMUSG00000034903	Cobll1	chr2	-	65136344	65136546	65133578	65133807	65150978	65151164	42342	41,37,62	0,16,0	81,83,38	0,0,0	298	149	0.00043940960533	0.0252783200873345	1.0,0.536,1.0	1.0,1.0,1.0	0.155
42427	ENSMUSG00000026975	Dph7	chr2	+	24963455	24963543	24962399	24962625	24965556	24965654	42427	48,76,66	18,26,8	55,92,53	4,9,5	237	149	0.000617813819951	0.0322658249838926	0.626,0.648,0.838	0.896,0.865,0.87	0.173
42453	ENSMUSG00000005233	Spc25	chr2	-	69205829	69205882	69205025	69205178	69206063	69206180	42453	0,1,1	8,17,11	16,4,0	10,15,12	202	149	0.000210986526002	0.0151527902356189	0.0,0.042,0.063	0.541,0.164,0.0	0.2
42680	ENSMUSG00000074673	Ttll9	chr2	+	152984080	152984321	152983054	152983166	152989593	152989662	42680	11,5,13	0,0,1	9,10,3	3,1,6	298	149	9.01303186418e-06	0.00181912078831817	1.0,1.0,0.867	0.6,0.833,0.2	-0.411
42681	ENSMUSG00000074673	Ttll9	chr2	+	152984135	152984321	152983054	152983166	152989593	152989662	42681	7,7,26	0,0,1	14,25,15	3,1,6	298	149	3.86052965738e-05	0.00481843420782902	1.0,1.0,0.929	0.7,0.926,0.556	-0.249
42865	ENSMUSG00000066571	4931406P16Rik	chr7	-	34312088	34312176	34285476	34285953	34313491	34313550	42865	5,1,7	2,4,14	1,4,0	24,22,13	237	149	0.000957166000899	0.0433902491527535	0.611,0.136,0.239	0.026,0.103,0.0	-0.286
42898	ENSMUSG00000038782	1700028J19Rik	chr7	-	44232355	44232556	44231325	44231472	44246582	44246695	42898	10,23,37	0,0,0	21,34,18	0,3,6	298	149	2.52050403436e-05	0.00366225549368137	1.0,1.0,1.0	1.0,0.85,0.6	-0.183
43237	ENSMUSG00000031389	Arhgap4	chrX	-	73906668	73906876	73900634	73900736	73911162	73911229	43237	15,20,6	0,0,0	4,15,6	4,4,5	298	149	1.64494418087e-10	4.23685281859084e-07	1.0,1.0,1.0	0.333,0.652,0.375	-0.547
44007	ENSMUSG00000056153	Socs6	chr18	-	88886991	88887065	88792670	88792772	88887208	88887333	44007	5,8,26	0,0,1	13,32,17	7,4,3	223	149	9.42212030597e-06	0.00187994523640067	1.0,1.0,0.946	0.554,0.842,0.791	-0.253
44413	ENSMUSG00000029206	Nsun7	chr5	+	66278629	66278840	66276976	66277160	66283591	66283735	44413	29,46,26	11,0,3	18,50,57	0,0,2	298	149	9.62565564864e-05	0.00895653175473369	0.569,1.0,0.812	1.0,1.0,0.934	0.184
44876	ENSMUSG00000001998	Ap4e1	chr2	+	127043646	127043756	127037785	127037859	127046147	127046287	44876	19,8,14	6,2,0	27,17,41	0,0,0	259	149	2.77987772871e-05	0.00384199442676469	0.646,0.697,1.0	1.0,1.0,1.0	0.219
44882	ENSMUSG00000020878	Lrrc46	chr11	-	97036469	97036516	97036095	97036205	97038771	97038880	44882	13,11,12	1,6,0	28,19,10	0,0,0	196	149	0.000949019904812	0.0430899141876378	0.908,0.582,1.0	1.0,1.0,1.0	0.17
44885	ENSMUSG00000030199	Etv6	chr6	+	134066306	134066465	134035699	134036138	134137287	134137417	44885	34,29,51	2,0,1	19,30,41	3,6,5	298	149	8.20980481321e-05	0.00797956414649305	0.895,1.0,0.962	0.76,0.714,0.804	-0.193
45351	ENSMUSG00000039131	Gipc2	chr3	-	152128035	152128216	152107940	152108047	152137572	152137758	45351	9,13,18	0,0,0	22,19,15	11,0,0	298	149	0.000813986068908	0.0391549410820644	1.0,1.0,1.0	0.5,1.0,1.0	-0.167
45619	ENSMUSG00000035469	Rcbtb1	chr14	+	59206803	59206930	59201502	59201584	59209927	59210067	45619	4,5,14	22,3,27	1,3,0	28,29,11	276	149	3.80564793908e-05	0.00476588051660142	0.089,0.474,0.219	0.019,0.053,0.0	-0.237
46004	ENSMUSG00000068758	Il3ra	chr14	+	14350687	14350806	14350034	14350267	14351049	14351164	46004	14,12,9	0,0,0	15,15,7	4,2,3	268	149	8.87140811923e-07	0.000356523646153311	1.0,1.0,1.0	0.676,0.807,0.565	-0.317
46382	ENSMUSG00000056073	Grik2	chr10	-	49104978	49105065	49103509	49103648	49113369	49113620	46382	9,18,19	5,4,5	11,11,13	14,13,12	236	149	0.000893007010078	0.0414432778264291	0.532,0.74,0.706	0.332,0.348,0.406	-0.297
46492	ENSMUSG00000021830	Txndc16	chr14	-	45218902	45218963	45213285	45213524	45219216	45219397	46492	1,2,0	12,8,6	4,7,2	10,13,5	210	149	0.00113039193334	0.0482138986194793	0.056,0.151,0.0	0.221,0.276,0.221	0.17
47459	ENSMUSG00000059669	Taf1b	chr12	+	24509083	24509181	24504946	24505034	24509453	24509549	47459	148,185,251	60,48,49	133,136,108	101,161,130	247	149	1.40543132687e-12	5.68848329550633e-09	0.598,0.699,0.756	0.443,0.338,0.334	-0.313
48162	ENSMUSG00000029141	Slc4a1ap	chr5	+	31540385	31540497	31534857	31534927	31548610	31548681	48162	25,11,9	0,1,0	0,22,10	4,2,1	261	149	0.000238836880341	0.0166057568399052	1.0,0.863,1.0	0.0,0.863,0.851	-0.383
48174	ENSMUSG00000029141	Slc4a1ap	chr5	+	31546179	31546266	31540385	31540497	31548613	31548681	48174	24,11,17	2,1,0	4,21,18	1,9,6	236	149	3.78621812853e-05	0.00476588051660142	0.883,0.874,1.0	0.716,0.596,0.654	-0.264
48218	ENSMUSG00000027684	Mecom	chr3	-	29956305	29956489	29951295	29952850	29957312	29957549	48218	11,7,6	1,0,0	5,7,5	3,4,4	298	149	2.79765283384e-07	0.000168647870031429	0.846,1.0,1.0	0.455,0.467,0.385	-0.513
48538	ENSMUSG00000029127	Zbtb49	chr5	-	38213307	38214064	38205888	38205962	38216446	38216613	48538	8,12,4	0,0,1	4,2,4	0,2,5	298	149	6.74344079764e-05	0.00696023812018708	1.0,1.0,0.667	1.0,0.333,0.286	-0.349
48884	ENSMUSG00000087381	Gm16008	chr4	-	156030421	156030516	156028474	156028554	156031577	156031622	48884	93,84,86	6,2,4	58,56,55	16,14,7	244	149	1.97122409429e-06	0.000624019068731524	0.904,0.962,0.929	0.689,0.71,0.828	-0.189
49045	ENSMUSG00000037795	N4bp2	chr5	+	65788052	65788141	65786105	65786361	65790017	65791170	49045	7,6,7	0,0,0	4,4,9	0,4,4	238	149	6.23438500469e-06	0.00141876074815566	1.0,1.0,1.0	1.0,0.385,0.585	-0.343
49359	ENSMUSG00000037605	Adgrl3	chr5	+	81787435	81787564	81774392	81774431	81792360	81792412	49359	7,6,19	0,4,4	8,10,11	1,0,0	278	149	0.000120787605089	0.0105623914234077	1.0,0.446,0.718	0.811,1.0,1.0	0.216
49847	ENSMUSG00000078867	Gm14418	chr2	-	177389821	177389858	177389426	177389553	177394696	177394751	49847	13,36,15	4,20,10	11,22,4	0,4,0	186	149	0.000164096729922	0.0127727214299864	0.722,0.59,0.546	1.0,0.815,1.0	0.319
49931	ENSMUSG00000047193	Dync2h1	chr9	-	7045348	7045369	7044329	7044428	7049082	7049192	49931	53,23,46	5,2,10	38,60,35	30,15,19	170	149	0.000180556201696	0.0136773964161731	0.903,0.91,0.801	0.526,0.778,0.618	-0.231
50204	ENSMUSG00000024099	Ndufv2	chr17	-	66092657	66092726	66091863	66091929	66100977	66101074	50204	23,25,53	3,3,4	17,61,29	6,20,7	218	149	0.00089451652217	0.0414793606618356	0.84,0.851,0.901	0.659,0.676,0.739	-0.173
50346	ENSMUSG00000097767	Miat	chr5	-	112228300	112228356	112228054	112228214	112228608	112228644	50346	25,15,24	0,3,3	14,25,21	12,6,7	205	149	0.000945661879224	0.0429907666613697	1.0,0.784,0.853	0.459,0.752,0.686	-0.247
50642	ENSMUSG00000023206	Il15ra	chr2	+	11720012	11720105	11718263	11718458	11723412	11723610	50642	44,26,12	6,0,0	18,38,25	2,14,9	242	149	0.000919605057392	0.0421938628154799	0.819,1.0,1.0	0.847,0.626,0.631	-0.238
50644	ENSMUSG00000023206	Il15ra	chr2	+	11723412	11723610	11718263	11718342	11724095	11724128	50644	38,8,17	1,9,3	23,14,5	0,1,0	298	149	6.10773300144e-05	0.00648303735067017	0.95,0.308,0.739	1.0,0.875,1.0	0.293
50672	ENSMUSG00000018604	Tbx3	chr5	+	119675242	119675302	119674025	119674293	119675557	119675704	50672	2,0,1	6,17,22	3,3,7	9,10,7	209	149	0.000102663698117	0.0093678558032203	0.192,0.0,0.031	0.192,0.176,0.416	0.187
50965	ENSMUSG00000061882	Ccdc62	chr5	+	123961221	123961338	123957393	123957502	123966835	123966928	50965	7,11,8	0,0,0	5,14,4	2,2,2	266	149	0.000136746996761	0.0113618307499444	1.0,1.0,1.0	0.583,0.797,0.528	-0.364
51179	ENSMUSG00000066735	Vkorc1l1	chr5	+	129976988	129977192	129942126	129942227	129978518	129978628	51179	5,0,0	6,9,5	4,7,5	18,0,0	298	149	0.000515560573275	0.0285295311373319	0.294,0.0,0.0	0.1,1.0,1.0	0.602
51657	ENSMUSG00000036555	Iqce	chr5	-	140692793	140692928	140691599	140691670	140693414	140693543	51657	46,76,55	64,56,82	70,84,77	42,53,38	284	149	0.00068645148373	0.0348234318044409	0.274,0.416,0.26	0.466,0.454,0.515	0.162
52014	ENSMUSG00000016128	Stard13	chr5	-	151073300	151073364	151062295	151063656	151092746	151092828	52014	30,35,28	3,5,18	40,29,48	1,3,0	213	149	3.72561740253e-05	0.0047440923621205	0.875,0.83,0.521	0.965,0.871,1.0	0.203
52252	ENSMUSG00000057969	Sema3b	chr9	-	107606549	107606934	107605446	107605587	107607033	107607092	52252	4,7,5	0,0,0	0,5,2	5,1,4	298	149	1.02752362174e-10	2.77260123932843e-07	1.0,1.0,1.0	0.0,0.714,0.2	-0.695
52294	ENSMUSG00000056698	Elmod3	chr6	-	72596435	72596466	72594739	72595020	72598321	72598342	52294	26,24,31	36,46,65	42,38,40	38,35,36	180	149	0.000981437447708	0.0441374229955348	0.374,0.302,0.283	0.478,0.473,0.479	0.157
53011	ENSMUSG00000007610	Gtpbp3	chr8	+	71490654	71490967	71490334	71490537	71491065	71491209	53011	67,77,78	106,138,64	97,87,75	62,56,53	298	149	0.000234872952065	0.0164005081845337	0.24,0.218,0.379	0.439,0.437,0.414	0.151
53281	ENSMUSG00000098097	6530403H02Rik	chr3	-	120772681	120772787	120694808	120695265	120886512	120886714	53281	10,23,7	0,0,0	5,5,6	0,4,2	255	149	0.000235016547178	0.0164005081845337	1.0,1.0,1.0	1.0,0.422,0.637	-0.314
53352	ENSMUSG00000053914	Kdm4d	chr9	-	14485526	14485692	14463209	14464867	14500107	14500400	53352	0,4,5	4,3,15	1,0,0	17,11,6	298	149	0.000334062942956	0.0208018424863755	0.0,0.4,0.143	0.029,0.0,0.0	-0.171
53478	ENSMUSG00000055835	Zfp1	chr8	+	111666060	111666204	111658385	111658441	111669490	111671008	53478	149,128,140	52,30,37	104,159,134	18,14,11	293	149	7.90601255429e-06	0.00166540595311838	0.593,0.685,0.658	0.746,0.852,0.861	0.174
53480	ENSMUSG00000055835	Zfp1	chr8	+	111666119	111666204	111658385	111658441	111669490	111670682	53480	125,112,121	52,30,37	99,141,136	18,14,11	234	149	7.50295078067e-07	0.000327042081528204	0.605,0.704,0.676	0.778,0.865,0.887	0.182
53805	ENSMUSG00000024238	Zeb1	chr18	+	5633203	5633357	5594372	5594472	5705042	5706884	53805	24,10,16	0,1,0	13,14,29	2,4,4	298	149	3.18826941157e-05	0.00431177294049198	1.0,0.833,1.0	0.765,0.636,0.784	-0.216
54221	ENSMUSG00000022012	Enox1	chr14	+	77365025	77365071	77312075	77312124	77380578	77380688	54221	75,35,74	53,59,84	74,84,109	31,51,55	195	149	0.000649766579356	0.0334830328638443	0.52,0.312,0.402	0.646,0.557,0.602	0.19
54401	ENSMUSG00000045100	Slc25a26	chr6	+	94576333	94576378	94535720	94535768	94598379	94598444	54401	54,51,47	3,8,10	61,72,53	0,0,0	194	149	4.890301053e-09	8.15026203436015e-06	0.933,0.83,0.783	1.0,1.0,1.0	0.151
54460	ENSMUSG00000035378	Shq1	chr6	-	100611735	100611856	100573081	100573788	100630882	100631006	54460	28,35,51	0,0,1	24,21,27	3,4,8	270	149	5.59892230356e-08	5.47005055743496e-05	1.0,1.0,0.966	0.815,0.743,0.651	-0.252
55406	ENSMUSG00000034108	Ccs	chr19	-	4833340	4833518	4825943	4826021	4834239	4834310	55406	9,23,10	10,0,3	6,8,5	0,1,0	298	149	0.000159020235522	0.0125850302316398	0.31,1.0,0.625	1.0,0.8,1.0	0.288
55546	ENSMUSG00000033083	Tbc1d4	chr14	-	101471427	101471451	101465600	101465764	101476979	101477206	55546	3,2,3	19,23,26	3,6,17	21,4,12	173	149	0.000943075240249	0.0429403618572187	0.12,0.07,0.09	0.11,0.564,0.55	0.315
55953	ENSMUSG00000063838	Cdc42ep5	chr7	-	4164084	4164187	4151550	4151787	4164458	4164539	55953	15,17,16	4,6,3	19,18,15	0,0,3	252	149	0.000592486368087	0.0313921437211559	0.689,0.626,0.759	1.0,1.0,0.747	0.224
56093	ENSMUSG00000035429	Ptprh	chr7	-	4552869	4552946	4552627	4552762	4554174	4554265	56093	58,45,39	10,0,10	29,27,20	17,19,8	226	149	6.31975999568e-05	0.00663165185472606	0.793,1.0,0.72	0.529,0.484,0.622	-0.293
56501	ENSMUSG00000002279	Lmf1	chr17	+	25588675	25588742	25579198	25579379	25612295	25612444	56501	20,4,19	20,30,44	0,5,2	22,30,21	216	149	0.000196869630134	0.014477561791239	0.408,0.084,0.23	0.0,0.103,0.062	-0.186
56976	ENSMUSG00000086155	9430041J12Rik	chr7	-	4110190	4110292	4101897	4102056	4119679	4119808	56976	1,0,5	6,15,6	2,7,14	3,7,7	251	149	0.00085730499338	0.0406860866414386	0.09,0.0,0.331	0.284,0.372,0.543	0.259
57044	ENSMUSG00000046541	Zfp526	chr7	+	25224114	25224207	25221424	25221504	25224300	25227507	57044	56,39,40	9,11,8	31,47,50	0,2,6	242	149	0.000930893548154	0.0425053045174427	0.793,0.686,0.755	1.0,0.935,0.837	0.179
57488	ENSMUSG00000060962	Dmkn	chr7	+	30769714	30769762	30767379	30767430	30771032	30771092	57488	8,13,9	3,4,10	14,17,10	2,1,0	197	149	3.95703039631e-05	0.00486067240725812	0.669,0.711,0.405	0.841,0.928,1.0	0.328
57572	ENSMUSG00000031289	Il13ra2	chrX	-	147384443	147384559	147383475	147383677	147388213	147388358	57572	8,20,8	0,0,2	23,3,1	9,4,6	265	149	5.87381948969e-07	0.000286142454225951	1.0,1.0,0.692	0.59,0.297,0.086	-0.573
58015	ENSMUSG00000055805	Fmnl1	chr11	+	103198134	103198233	103197657	103197778	103198482	103198895	58015	2544,3046,2885	237,201,322	2590,1559,1342	248,975,943	248	149	6.41965557532e-05	0.00670099291173002	0.866,0.901,0.843	0.863,0.49,0.461	-0.265
58067	ENSMUSG00000038292	Ccdc155	chr7	-	45189636	45189693	45189340	45189400	45189949	45190027	58067	43,25,28	0,4,1	34,55,23	7,4,14	206	149	0.00111670420668	0.047974256157333	1.0,0.819,0.953	0.778,0.909,0.543	-0.181
58363	ENSMUSG00000099481	Xndc1	chr7	+	102069896	102069991	102065592	102065942	102071218	102071361	58363	26,40,66	12,7,0	21,50,29	2,0,0	244	149	8.14233612745e-05	0.00794606953685195	0.57,0.777,1.0	0.865,1.0,1.0	0.173
58369	ENSMUSG00000025326	Ube3a	chr7	+	59240966	59241033	59228801	59229271	59271946	59272093	58369	35,10,25	0,0,2	11,26,4	3,4,5	216	149	1.14714814003e-05	0.00218131373673825	1.0,1.0,0.896	0.717,0.818,0.356	-0.335
58490	ENSMUSG00000044501	Zfp758	chr17	+	22371990	22372088	22361452	22361707	22373642	22373769	58490	13,12,4	32,44,25	31,17,17	36,26,7	247	149	0.000429495865849	0.0248967258404874	0.197,0.141,0.088	0.342,0.283,0.594	0.264
58572	ENSMUSG00000031497	Tnfsf13b	chr8	+	10021372	10021429	10014168	10014261	10031309	10031422	58572	4,4,6	5,0,4	19,5,25	0,2,0	206	149	0.000248540825617	0.0170917061694021	0.367,1.0,0.52	1.0,0.644,1.0	0.252
58774	ENSMUSG00000066406	Akap13	chr7	+	75679819	75679873	75677105	75677479	75685116	75685309	58774	12,0,7	6,11,8	0,0,1	4,14,16	203	149	5.43750322413e-06	0.00127849012529181	0.595,0.0,0.391	0.0,0.0,0.044	-0.314
58776	ENSMUSG00000066406	Akap13	chr7	+	75683393	75683459	75679819	75679873	75685116	75685309	58776	16,6,20	7,0,3	8,9,18	0,0,1	215	149	9.80796182785e-05	0.00906636471411289	0.613,1.0,0.822	1.0,1.0,0.926	0.164
58927	ENSMUSG00000038943	Prc1	chr7	+	80313529	80313568	80313031	80313208	80315113	80316257	58927	2,4,2	5,0,8	0,0,1	9,6,7	188	149	9.98437777783e-05	0.00918848682137997	0.241,1.0,0.165	0.0,0.0,0.102	-0.435
59065	ENSMUSG00000069806	Cacng7	chr7	+	3338444	3338531	3332954	3333036	3365946	3366092	59065	13,39,21	0,0,0	17,21,19	1,2,4	236	149	0.000502705501704	0.0280372118642295	1.0,1.0,1.0	0.915,0.869,0.75	-0.155
59201	ENSMUSG00000057766	Ankrd29	chr18	-	12290716	12290815	12279689	12279788	12305610	12305702	59201	2,0,5	2,5,0	10,7,12	0,0,0	248	149	1.28137477455e-05	0.00235743836363233	0.375,0.0,1.0	1.0,1.0,1.0	0.542
59228	ENSMUSG00000062797	Hikeshi	chr7	-	89939979	89940043	89920072	89920191	89940968	89941022	59228	6,17,6	1,0,0	9,6,4	6,2,0	213	149	5.85037522178e-05	0.00638750504705518	0.808,1.0,1.0	0.512,0.677,1.0	-0.206
59686	ENSMUSG00000044465	Fam160a2	chr7	-	105391576	105391667	105390020	105390352	105399647	105399986	59686	15,8,15	2,2,0	7,13,3	8,12,4	240	149	2.69606011793e-06	0.00079156604446893	0.823,0.713,1.0	0.352,0.402,0.318	-0.488
59918	ENSMUSG00000055320	Tead1	chr7	+	112856052	112856064	112842039	112842102	112856797	112856932	59918	18,26,9	32,54,28	31,33,26	12,25,24	161	149	4.23723507024e-05	0.00506546255812552	0.342,0.308,0.229	0.705,0.55,0.501	0.292
60141	ENSMUSG00000030766	Arhgap17	chr7	-	123285419	123285467	123279217	123280116	123286497	123287013	60141	44,69,42	63,63,32	35,35,37	62,78,77	197	149	0.000780322903043	0.0382169380301915	0.346,0.453,0.498	0.299,0.253,0.267	-0.159
60142	ENSMUSG00000030766	Arhgap17	chr7	-	123285419	123285467	123283776	123283825	123286497	123287013	60142	15,18,14	1,6,1	6,11,7	11,4,9	197	149	0.000523570559787	0.0288319978331685	0.919,0.694,0.914	0.292,0.675,0.37	-0.397
60425	ENSMUSG00000085767	Gm13563	chr2	+	26386752	26387089	26385551	26385630	26387597	26387794	60425	13,7,8	0,0,0	10,22,9	2,3,1	298	149	0.000460797782229	0.0262687186418574	1.0,1.0,1.0	0.714,0.786,0.818	-0.227
60523	ENSMUSG00000030967	Zranb1	chr7	+	132966506	132966694	132931141	132931545	132981280	132981401	60523	31,43,45	0,1,1	18,38,22	0,5,7	298	149	5.4769581892e-05	0.00610635851134119	1.0,0.956,0.957	1.0,0.792,0.611	-0.17
60917	ENSMUSG00000059119	Nap1l4	chr7	-	143541747	143541778	143535897	143536039	143549041	143549092	60917	19,5,10	5,7,3	19,23,14	1,2,0	180	149	4.12979096636e-05	0.00496391271222721	0.759,0.372,0.734	0.94,0.905,1.0	0.327
60927	ENSMUSG00000010751	Tnfrsf22	chr7	-	143639244	143639289	143636724	143638436	143639901	143639975	60927	0,0,2	15,18,13	5,6,4	17,16,10	194	149	1.40547813254e-05	0.00250334327831213	0.0,0.0,0.106	0.184,0.224,0.235	0.179
61077	ENSMUSG00000044550	Tceal3	chrX	+	136594201	136594250	136592858	136592963	136639726	136639846	61077	26,24,14	1,4,6	28,17,18	0,0,0	198	149	5.54955133958e-06	0.00129944349858389	0.951,0.819,0.637	1.0,1.0,1.0	0.198
61081	ENSMUSG00000044550	Tceal3	chrX	+	136639726	136639846	136592858	136592963	136667123	136667190	61081	1,14,7	16,1,1	0,0,0	9,5,5	269	149	5.48697769331e-07	0.000272736483325799	0.033,0.886,0.795	0.0,0.0,0.0	-0.571
61083	ENSMUSG00000044550	Tceal3	chrX	+	136639726	136639846	136594201	136594250	136645745	136645867	61083	8,12,8	0,0,1	6,8,12	0,1,6	269	149	0.000265220128507	0.0178358611489539	1.0,1.0,0.816	1.0,0.816,0.526	-0.158
61672	ENSMUSG00000079036	Alkbh1	chr12	-	87441642	87441780	87438396	87438559	87443641	87443826	61672	12,35,14	3,5,0	14,26,13	0,1,0	287	149	0.000250105567302	0.0171162221874008	0.675,0.784,1.0	1.0,0.931,1.0	0.157
61980	ENSMUSG00000069601	Ank3	chr10	+	69986082	69988632	69982115	69982161	69994371	69994446	61980	103,104,136	10,16,15	116,86,121	21,31,38	298	149	0.000299639683843	0.0194714250974353	0.837,0.765,0.819	0.734,0.581,0.614	-0.164
62375	ENSMUSG00000034881	Tbxa2r	chr10	+	81330014	81330168	81328730	81328917	81332391	81333255	62375	0,1,0	6,9,4	0,2,9	17,3,2	298	149	0.00101167721753	0.0452323752076634	0.0,0.053,0.0	0.0,0.25,0.692	0.296
62600	ENSMUSG00000029647	Pan3	chr5	+	147503084	147503202	147455117	147455188	147519504	147519752	62600	17,18,28	1,0,5	25,17,19	6,9,22	267	149	0.000143337585038	0.0117713395017076	0.905,1.0,0.758	0.699,0.513,0.325	-0.375
62760	ENSMUSG00000029456	Acad10	chr5	-	121642611	121642680	121637243	121637394	121645368	121645510	62760	5,29,8	4,4,0	4,15,5	0,0,0	218	149	0.000141198740964	0.0116392600996141	0.461,0.832,1.0	1.0,1.0,1.0	0.236
62803	ENSMUSG00000032712	Resf1	chr6	+	149317634	149317708	149310321	149310377	149324731	149324800	62803	2,14,6	2,1,8	4,8,6	0,2,0	223	149	0.000671852040055	0.0343906918244956	0.401,0.903,0.334	1.0,0.728,1.0	0.363
63618	ENSMUSG00000031441	Atp11a	chr8	+	12863758	12863862	12859313	12859479	12864919	12868728	63618	21,11,17	0,0,0	18,17,36	0,5,4	253	149	3.58699716142e-05	0.00464057520894667	1.0,1.0,1.0	1.0,0.667,0.841	-0.164
63656	ENSMUSG00000037236	Matr3	chr18	+	35562894	35563100	35562486	35562521	35571842	35572123	63656	5,14,14	37,19,23	9,27,13	11,16,8	298	149	0.00116976420652	0.0491726177763025	0.063,0.269,0.233	0.29,0.458,0.448	0.21
63777	ENSMUSG00000061533	Cep128	chr12	-	91364359	91364446	91348749	91348876	91366342	91366504	63777	14,30,23	0,0,0	15,24,13	7,2,0	236	149	4.25157118925e-05	0.00507190066187055	1.0,1.0,1.0	0.575,0.883,1.0	-0.181
63997	ENSMUSG00000035725	Prkx	chrX	-	77773115	77773235	77765348	77765406	77782037	77782301	63997	47,54,64	11,8,7	55,106,84	0,5,0	269	149	2.30559491166e-07	0.000148461972351379	0.703,0.789,0.835	1.0,0.922,1.0	0.198
64285	ENSMUSG00000031860	Pbx4	chr8	+	69864311	69864550	69859079	69859153	69864823	69865014	64285	9,6,3	6,4,2	0,0,4	8,17,2	298	149	0.000188387973135	0.0140645645555926	0.429,0.429,0.429	0.0,0.0,0.5	-0.262
64321	ENSMUSG00000070003	Ssbp4	chr8	-	70599839	70599899	70599687	70599757	70600395	70600485	64321	1825,1760,1963	524,489,615	640,601,718	1150,1047,1004	209	149	0	0	0.713,0.72,0.695	0.284,0.29,0.338	-0.405
64379	ENSMUSG00000031805	Jak3	chr8	+	71682899	71682984	71682281	71682413	71683331	71683459	64379	30,20,50	1,19,0	45,39,23	0,0,1	234	149	0.000904712693865	0.0417977561025908	0.95,0.401,1.0	1.0,1.0,0.936	0.195
64391	ENSMUSG00000056267	Cep70	chr9	+	99298502	99298582	99296275	99296444	99299727	99300404	64391	36,21,34	2,4,5	23,31,27	0,0,0	229	149	7.50852101206e-06	0.00160577709077468	0.921,0.774,0.816	1.0,1.0,1.0	0.163
