# Supplementary material for: Modest rescue of RBFOX1 splicing function attenuates Huntington’s disease features
Source: Mol Med. 2026 Apr 2;32:56. doi: 10.1186/s10020-026-01471-y (PMC13067610; doi:10.1186/s10020-026-01471-y)
Supplement: Supplementary file 2 — Supplementary Material 2. [file 10020_2026_1471_MOESM2_ESM.csv]

#Analysis of coincidence and directionality of mis-spliced exons between TgRBFOX1 mice and the HD-associated striatal mis-splicing signature from Elorza et al. 2021 (Ref 7)
Gene	Event_ID	Length	dPSI_TgRBFOX1vsWT	FDR_TgRBFOX1vsWT	coincident event?	Opposite change?
Sorbs1	chr19:40376983-40377016:-	33	0.362	0.049	No	-
Stx3	chr19:11781566-11781680:-	114	-0.293	0.044	Yes	No
Nrxn2	chr19:6450530-6450599:+	69	-0.389	0.001	Yes	No
Nrxn2	chr19:6463823-6463868:+	45	-0.406	0.003	No	-
Abi3bp	chr16:56615564-56615612:+	48	0.216	0.036	No	-
Ptk2	chr15:73365040-73365195:-	155	0.19	0.023	No	-
4833439L19Rik	chr13:54561692-54561871:-	179	-0.188	0.005	No	-
Gtf2a2	chr9:70018679-70018818:+	139	0.274	0.003	No	-
Cadps	chr14:12439870-12439954:-	84	0.468	0.023	No	-
Ubap2l	chr3:90001817-90001868:-	51	-0.316	0.001	Yes	Yes
Lef1	chr3:131191022-131191106:+	84	0.253	0.028	No	-
Nt5dc1	chr10:34398113-34398198:-	85	-0.237	0.049	Yes	Yes
Rps6kb1	chr11:86543930-86544045:-	115	-0.269	0	Yes	Yes
Trpm4	chr7:45327720-45327895:-	175	-0.231	0	No	-
Crem	chr18:3276693-3276729:-	36	-0.18	0.007	No	-
Tbc1d4	chr14:101471427-101471451:-	24	0.315	0.043	Yes	Yes
Fmnl1	chr11:103198134-103198233:+	99	-0.265	0.007	Yes	Yes
Ank3	chr10:69986082-69988632:+	2550	-0.164	0.019	No	-
