# Supplementary material for: Modest rescue of RBFOX1 splicing function attenuates Huntington’s disease features
Source: Mol Med. 2026 Apr 2;32:56. doi: 10.1186/s10020-026-01471-y (PMC13067610; doi:10.1186/s10020-026-01471-y)
Supplement: Supplementary file 3 — Supplementary Material 3. [file 10020_2026_1471_MOESM3_ESM.csv]

#List of prioritized RBFOX direct targets altered in R6/1 mice
Gene_name	chr	exonStart	exonEnd	LENGTH	PSI_R61	PSI_WT	dPSI	RBFOX_target_iCLIP(1)	TKO_RBFOX_validated(2)	direction	OMIM_Number	Brain_OMIM	Other disease
Cadps	chr14	12468346	12468366	21	61.07	77.77	-16.7	yes	yes	1	-	no	Bipolar disorder
Qrich1	chr9	108518767	108518826	60	47.4	72.73	-25.33	yes	0	1	617982	yes	-
Synj1	chr16	90947015	90947053	39	58.17	83.18	-25.01	yes	yes	-1	615530;617389	yes	-
Plch1	chr3	63702564	63702623	60	76.92	57.69	19.23	yes	yes	1	619895	yes	-
Macf1	chr4	123368821	123368832	12	16.29	31.88	-15.59	yes	0	1	618325	yes	-
Synj1	chr16	90949699	90949737	39	55.52	71.06	-15.54	yes	yes	-1	615530;617389	yes	-
Kcnma1	chr14	23306725	23306753	29	12.6	27.94	-15.34	yes	0	?	618596;617643;618729;609446	yes	-
Slit2	chr5	48220967	48220990	24	15.39	44.66	-29.27	yes	yes	1	-	no	-
Sipa1l2	chr8	125423193	125423246	54	30	49.01	-19.01	yes	yes	1	-	no	-
Fat1	chr8	45047650	45047709	60	43.2	25.85	17.35	yes	yes	-1	-	no	ASD (SFARI)
Kif21a	chr15	90948324	90948335	12	33.47	50.1	-16.63	yes	yes	?	135700	no	Neurodevelopmental disorders
Vps13c	chr9	67866180	67866242	63	86.49	66.2	20.29	yes	0	1	616840	yes	-
Usp28	chr9	49032509	49032616	108	20.62	47.17	-26.55	yes	0	1	-	no	human glioma
Fat1	chr8	45049842	45049877	36	52.72	35.68	17.04	yes	yes	1	-	no	ASD (SFARI)
Stxbp5l	chr16	37186651	37186722	72	48.67	64.53	-15.86	yes	yes	-1	-	no	Infantile-onset neurodegenerative disorder
Nav2	chr7	49412826	49412894	69	100	55.93	44.07	yes	0	1	-	no	ASD (SFARI)
Unc5d	chr8	28725148	28725162	15	0	29.4	-29.4	yes	0	1	-	no	-
Capn3	chr2	120498968	120498985	18	25.06	53.64	-28.58	yes	0	1	618129;253600	no	-
Atp11c	chrX	60229148	60229252	105	31.03	58.23	-27.2	yes	0	1	301015	no	-
Eml4	chr17	83425258	83425431	174	12.44	36.18	-23.74	yes	yes	-1	-	no	-
Postn	chr3	54380412	54380492	81	29.23	52.94	-23.71	yes	0	1	-	no	-
Syne2	chr12	76100028	76100096	69	92.47	71.15	21.32	yes	0	1	612999	no	Intellectual disability
Col25a1	chr3	130575375	130575410	36	34.46	52.87	-18.41	yes	0	?	616219	no	-
#(1) Data from Weyn-Vanhentenryck, S.M., et al. HITS-CLIP and integrative modeling define the Rbfox splicing-regulatory network linked to brain development and autism. Cell reports 6, 1139-1152 (2014).
#(2) Data from Jacko, M., et al. Rbfox Splicing Factors Promote Neuronal Maturation and Axon Initial Segment Assembly. Neuron 97, 853-868 e856 (2018).
